# Supplementary material for: Liquiritin Attenuates Pathological Cardiac Hypertrophy by Activating the PKA/LKB1/AMPK Pathway
Source: Front Pharmacol. 2022 May 3;13:870699. doi: 10.3389/fphar.2022.870699 (PMC9110825; doi:10.3389/fphar.2022.870699)
Supplement: Supplementary file 1 [file DataSheet1.ZIP]

Archive with 135 entries (110 files):
- Additinal files/Echocardiography/
- Additinal files/Echocardiography/Figure 1.A/
- Additinal files/Echocardiography/Figure 1.A/AB+LQ.jpg
- Additinal files/Echocardiography/Figure 1.A/AB+Veh.jpg
- Additinal files/Echocardiography/Figure 1.A/Sham+LQ.jpg
- Additinal files/Echocardiography/Figure 1.A/Sham+Veh.jpg
- Additinal files/Echocardiography/Figure 6.A/
- Additinal files/Echocardiography/Figure 6.A/KO AB+LQ.jpg
- Additinal files/Echocardiography/Figure 6.A/KO AB+Veh.jpg
- Additinal files/Echocardiography/Figure 6.A/KO Sham+Veh.jpg
- Additinal files/HE staining/
- Additinal files/HE staining/Figure 2.A HE/
- Additinal files/HE staining/Figure 2.A HE/AB+LQ 200X.jpg
- Additinal files/HE staining/Figure 2.A HE/AB+LQ 40X.jpg
- Additinal files/HE staining/Figure 2.A HE/AB+Veh 200X.jpg
- Additinal files/HE staining/Figure 2.A HE/AB+Veh 40X.jpg
- Additinal files/HE staining/Figure 2.A HE/Sham+LQ 200X.jpg
- Additinal files/HE staining/Figure 2.A HE/Sham+LQ 40X.jpg
- Additinal files/HE staining/Figure 2.A HE/Sham+Veh 200X.jpg
- Additinal files/HE staining/Figure 2.A HE/Sham+Veh 40X.jpg
- Additinal files/HE staining/Supplementary Figure S1.A HE/
- Additinal files/HE staining/Supplementary Figure S1.A HE/KO AB+LQ 200X.jpg
- Additinal files/HE staining/Supplementary Figure S1.A HE/KO AB+LQ 40X.jpg
- Additinal files/HE staining/Supplementary Figure S1.A HE/KO AB+Veh 200X.jpg
- Additinal files/HE staining/Supplementary Figure S1.A HE/KO AB+Veh 40X.jpg
- Additinal files/HE staining/Supplementary Figure S1.A HE/KO Sham+Veh 200X.jpg
- Additinal files/HE staining/Supplementary Figure S1.A HE/KO Sham+Veh 40X.jpg
- Additinal files/Heart size/
- Additinal files/Heart size/Figure 2.A heart size/
- Additinal files/Heart size/Figure 2.A heart size/AB+LQ.jpg
- Additinal files/Heart size/Figure 2.A heart size/AB+Veh.jpg
- Additinal files/Heart size/Figure 2.A heart size/Sham+LQ.jpg
- Additinal files/Heart size/Figure 2.A heart size/Sham+Veh.jpg
- Additinal files/Heart size/Supplementary Figure S1.A heart size/
- Additinal files/Heart size/Supplementary Figure S1.A heart size/KO AB+LQ.jpg
- Additinal files/Heart size/Supplementary Figure S1.A heart size/KO AB+Veh.jpg
- Additinal files/Heart size/Supplementary Figure S1.A heart size/KO Sham+Veh.jpg
- Additinal files/IF a-actinin/
- Additinal files/IF a-actinin/Figure 7.B a-actinin/
- Additinal files/IF a-actinin/Figure 7.B a-actinin/Ang II+LQ.jpg
- Additinal files/IF a-actinin/Figure 7.B a-actinin/Ang II+Veh.jpg
- Additinal files/IF a-actinin/Figure 7.B a-actinin/PBS+LQ.jpg
- Additinal files/IF a-actinin/Figure 7.B a-actinin/PBS+Veh.jpg
- Additinal files/IF a-actinin/Figure 8.A a-actinin/
- Additinal files/IF a-actinin/Figure 8.A a-actinin/LQ+Ang II+CpC-.jpg
- Additinal files/IF a-actinin/Figure 8.A a-actinin/LQ+Ang II+CpC+.jpg
- Additinal files/IF a-actinin/Figure 8.A a-actinin/LQ-Ang II+CpC-.jpg
- Additinal files/IF a-actinin/Figure 8.A a-actinin/LQ-Ang II+CpC+.jpg
- Additinal files/IF a-actinin/Figure 8.A a-actinin/LQ-Ang II-CpC-.jpg
- Additinal files/IF a-actinin/Figure 8.A a-actinin/LQ-Ang II-CpC+.jpg
- Additinal files/IF a-actinin/Figure 9.F a-actinin/
- Additinal files/IF a-actinin/Figure 9.F a-actinin/LQ+Ang II+H89-.jpg
- Additinal files/IF a-actinin/Figure 9.F a-actinin/LQ+Ang II+H89+.jpg
- Additinal files/IF a-actinin/Figure 9.F a-actinin/LQ-Ang II+H89-.jpg
- Additinal files/IF a-actinin/Figure 9.F a-actinin/LQ-Ang II+H89+.jpg
- Additinal files/IF a-actinin/Figure 9.F a-actinin/LQ-Ang II-H89-.jpg
- Additinal files/IF a-actinin/Figure 9.F a-actinin/LQ-Ang II-H89+.jpg
- Additinal files/Original data.xlsx
- Additinal files/PSR staining/
- Additinal files/PSR staining/Figure 3.A PSR/
- Additinal files/PSR staining/Figure 3.A PSR/AB+LQ interstitial.jpg
- Additinal files/PSR staining/Figure 3.A PSR/AB+LQ perivascular.jpg
- Additinal files/PSR staining/Figure 3.A PSR/AB+Veh interstitial.jpg
- Additinal files/PSR staining/Figure 3.A PSR/AB+Veh perivascular.jpg
- Additinal files/PSR staining/Figure 3.A PSR/Sham+LQ interstitial.jpg
- Additinal files/PSR staining/Figure 3.A PSR/Sham+LQ perivascular.jpg
- Additinal files/PSR staining/Figure 3.A PSR/Sham+Veh interstitial.jpg
- Additinal files/PSR staining/Figure 3.A PSR/Sham+Veh perivascular.jpg
- Additinal files/PSR staining/Supplementary Figure S1.I PSR/
- Additinal files/PSR staining/Supplementary Figure S1.I PSR/KO AB+LQ interstitial.jpg
- Additinal files/PSR staining/Supplementary Figure S1.I PSR/KO AB+LQ perivascular.jpg
- Additinal files/PSR staining/Supplementary Figure S1.I PSR/KO AB+Veh interstitial.jpg
- Additinal files/PSR staining/Supplementary Figure S1.I PSR/KO AB+Veh perivascular.jpg
- Additinal files/PSR staining/Supplementary Figure S1.I PSR/KO Sham+Veh interstitial.jpg
- Additinal files/PSR staining/Supplementary Figure S1.I PSR/KO Sham+Veh perivascular.jpg
- Additinal files/TUNEL staining/
- Additinal files/TUNEL staining/AB+LQ blue.jpg
- Additinal files/TUNEL staining/AB+LQ green.jpg
- Additinal files/TUNEL staining/AB+LQ merge.jpg
- Additinal files/TUNEL staining/AB+Veh blue.jpg
- Additinal files/TUNEL staining/AB+Veh green.jpg
- Additinal files/TUNEL staining/AB+Veh merge.jpg
- Additinal files/TUNEL staining/Sham+LQ blue.jpg
- Additinal files/TUNEL staining/Sham+LQ green.jpg
- Additinal files/TUNEL staining/Sham+LQ merge.jpg
- Additinal files/TUNEL staining/Sham+Veh blue.jpg
- Additinal files/TUNEL staining/Sham+Veh green.jpg
- Additinal files/TUNEL staining/Sham+Veh merge.jpg
- Additinal files/Western blots/
- Additinal files/Western blots/Figure 4.C Western blots/
- Additinal files/Western blots/Figure 4.C Western blots/Figure 4.C Bax.jpg
- Additinal files/Western blots/Figure 4.C Western blots/Figure 4.C Bcl-2.jpg
- Additinal files/Western blots/Figure 4.C Western blots/Figure 4.C GAPDH.jpg
- Additinal files/Western blots/Figure 5.A Western blots/
- Additinal files/Western blots/Figure 5.A Western blots/Figure 5.A GAPDH.jpg
- Additinal files/Western blots/Figure 5.A Western blots/Figure 5.A p-ACC.jpg
- Additinal files/Western blots/Figure 5.A Western blots/Figure 5.A p-AMPKa2.jpg
- Additinal files/Western blots/Figure 5.A Western blots/Figure 5.A p-LKB1.jpg
- Additinal files/Western blots/Figure 5.A Western blots/Figure 5.A p-mTORC1.jpg
- Additinal files/Western blots/Figure 5.A Western blots/Figure 5.A T-ACC.jpg
- Additinal files/Western blots/Figure 5.A Western blots/Figure 5.A T-AMPKa2.jpg
- Additinal files/Western blots/Figure 5.A Western blots/Figure 5.A T-LKB1.jpg
- Additinal files/Western blots/Figure 5.A Western blots/Figure 5.A T-mTORC1.jpg
- Additinal files/Western blots/Figure 6.G Western blots/
- Additinal files/Western blots/Figure 6.G Western blots/Figure 6.G GAPDH.jpg
- Additinal files/Western blots/Figure 6.G Western blots/Figure 6.G p-AMPKa2.jpg
- Additinal files/Western blots/Figure 6.G Western blots/Figure 6.G p-LKB1.jpg
- Additinal files/Western blots/Figure 6.G Western blots/Figure 6.G T-AMPKa2.jpg
- Additinal files/Western blots/Figure 6.G Western blots/Figure 6.G T-LKB1.jpg
- Additinal files/Western blots/Figure 7.G Western blots/
- Additinal files/Western blots/Figure 7.G Western blots/Figure 7.G Bax.jpg
- Additinal files/Western blots/Figure 7.G Western blots/Figure 7.G Bcl-2.jpg
- Additinal files/Western blots/Figure 7.G Western blots/Figure 7.G GAPDH.jpg
- Additinal files/Western blots/Figure 7.J Western blots/
- Additinal files/Western blots/Figure 7.J Western blots/Figure 7.J GAPDH.jpg
- Additinal files/Western blots/Figure 7.J Western blots/Figure 7.J p-ACC.jpg
- Additinal files/Western blots/Figure 7.J Western blots/Figure 7.J p-AMPKa2.jpg
- Additinal files/Western blots/Figure 7.J Western blots/Figure 7.J p-LKB1.jpg
- Additinal files/Western blots/Figure 7.J Western blots/Figure 7.J p-mTORC1.jpg
- Additinal files/Western blots/Figure 7.J Western blots/Figure 7.J T-ACC.jpg
- Additinal files/Western blots/Figure 7.J Western blots/Figure 7.J T-AMPKa2.jpg
- Additinal files/Western blots/Figure 7.J Western blots/Figure 7.J T-LKB1.jpg
- Additinal files/Western blots/Figure 7.J Western blots/Figure 7.J T-mTORC1.jpg
- Additinal files/Western blots/Figure 8.D Western blots/
- Additinal files/Western blots/Figure 8.D Western blots/Figure 8.D GAPDH.jpg
- Additinal files/Western blots/Figure 8.D Western blots/Figure 8.D p-AMPKa2.jpg
- Additinal files/Western blots/Figure 8.D Western blots/Figure 8.D p-LKB1.jpg
- Additinal files/Western blots/Figure 8.D Western blots/Figure 8.D T-AMPKa2.jpg
- Additinal files/Western blots/Figure 8.D Western blots/Figure 8.D T-LKB1.jpg
- Additinal files/Western blots/Figure 9.C Western blots/
- Additinal files/Western blots/Figure 9.C Western blots/Figure 9.C GAPDH.jpg
- Additinal files/Western blots/Figure 9.C Western blots/Figure 9.C p-AMPKa2.jpg
- Additinal files/Western blots/Figure 9.C Western blots/Figure 9.C p-LKB1.jpg
- Additinal files/Western blots/Figure 9.C Western blots/Figure 9.C T-AMPKa2.jpg
- Additinal files/Western blots/Figure 9.C Western blots/Figure 9.C T-LKB1.jpg
