# Supplementary material for: Liquiritin Attenuates Pathological Cardiac Hypertrophy by Activating the PKA/LKB1/AMPK Pathway
Source: Front Pharmacol. 2022 May 3;13:870699. doi: 10.3389/fphar.2022.870699 (PMC9110825; doi:10.3389/fphar.2022.870699)
Supplement: Supplementary file 1 [file DataSheet1.ZIP › Additinal files/Original data.xlsx]

## Sheet: Figure 1
Figure 1.B HR (bps)															Figure 1.E EF (%)							Tukey's multiple comparisons test	Mean Diff.	95.00% CI of diff.	Significant?	Summary	Adjusted P Value
Sham+Veh	Sham+LQ	AB+Veh	AB+LQ				Tukey's multiple comparisons test	Mean Diff.	95.00% CI of diff.	Significant?	Summary	Adjusted P Value			Sham+Veh	Sham+LQ	AB+Veh	AB+LQ				Veh vs. LQ	-1.667	-6.708 to 3.375	No	ns	0.7937	A-B
460	484	539	479				Veh vs. LQ	-28.5	-63.45 to 6.446	No	ns	0.1407	A-B		81	80	55	67				Veh vs. Veh	22.67	17.63 to 27.71	Yes	****	<0.0001	A-C
484	524	484	510				Veh vs. Veh	-31.07	-62.32 to 0.1900	No	ns	0.0519	A-C		74	78	51	65				Veh vs. LQ	12.95	8.094 to 17.81	Yes	****	<0.0001	A-D
515	497	524	497				Veh vs. LQ	-27.07	-58.32 to 4.190	No	ns	0.1077	A-D		82	78	50	60				LQ vs. Veh	24.33	19.29 to 29.37	Yes	****	<0.0001	B-C
479	497	510	539				LQ vs. Veh	-2.567	-33.82 to 28.69	No	ns	0.9959	B-C		75	78	58	63				LQ vs. LQ	14.62	9.761 to 19.48	Yes	****	<0.0001	B-D
484	539	524	484				LQ vs. LQ	1.433	-29.82 to 32.69	No	ns	0.9993	B-D		72	74	58	63				Veh vs. LQ	-9.714	-14.57 to -4.856	Yes	****	<0.0001	C-D
472	524	539	539				Veh vs. LQ	4	-23.07 to 31.07	No	ns	0.9774	C-D		76	82	52	65
		510	539														51	63
		510	484														52	60
		484	539														50	61
		510	484														58	62
Figure 1.C LVESd (mm)															Figure 1.F FS (%)							Tukey's multiple comparisons test	Mean Diff.	95.00% CI of diff.	Significant?	Summary	Adjusted P Value
Sham+Veh	Sham+LQ	AB+Veh	AB+LQ				Tukey's multiple comparisons test	Mean Diff.	95.00% CI of diff.	Significant?	Summary	Adjusted P Value			Sham+Veh	Sham+LQ	AB+Veh	AB+LQ				Veh vs. LQ	-0.5	-3.661 to 2.661	No	ns	0.9706	A-B
2.2	1.7	3.8	2.6				Veh vs. LQ	0.2	-0.1562 to 0.5562	No	ns	0.4188	A-B		43	45	25	32				Veh vs. Veh	17.17	14.01 to 20.33	Yes	****	<0.0001	A-C
2.6	2.1	4	2.9				Veh vs. Veh	-1.467	-1.823 to -1.111	Yes	****	<0.0001	A-C		40	40	22	31				Veh vs. LQ	11.31	8.264 to 14.36	Yes	****	<0.0001	A-D
2	2.2	3.8	3.2				Veh vs. LQ	-0.619	-0.9622 to -0.2759	Yes	***	0.0003	A-D		42	41	22	28				LQ vs. Veh	17.67	14.51 to 20.83	Yes	****	<0.0001	B-C
2.6	2	3.6	3.1				LQ vs. Veh	-1.667	-2.023 to -1.311	Yes	****	<0.0001	B-C		39	41	26	29				LQ vs. LQ	11.81	8.764 to 14.86	Yes	****	<0.0001	B-D
2.1	2.4	3.5	2.8				LQ vs. LQ	-0.819	-1.162 to -0.4759	Yes	****	<0.0001	B-D		44	39	26	29				Veh vs. LQ	-5.857	-8.903 to -2.811	Yes	***	0.0001	C-D
2.1	2	3.7	2.8				Veh vs. LQ	0.8476	0.5044 to 1.191	Yes	****	<0.0001	C-D		39	44	23	31
		3.6	2.8														22	29
		3.7	3														23	28
		3.8	3.1														24	31
		3.5	3.2														25	32
Figure 1.D LVEDd (mm)															Figure 1.G +dp/dt (mmHg/s)							Tukey's multiple comparisons test	Mean Diff.	95.00% CI of diff.	Significant?	Summary	Adjusted P Value
Sham+Veh	Sham+LQ	AB+Veh	AB+LQ				Tukey's multiple comparisons test	Mean Diff.	95.00% CI of diff.	Significant?	Summary	Adjusted P Value			Sham+Veh	Sham+LQ	AB+Veh	AB+LQ				Veh vs. LQ	40.17	-142.5 to 222.8	No	ns	0.9259	A-B
3.4	3.3	5	3.8				Veh vs. LQ	0.15	-0.3084 to 0.6084	No	ns	0.7986	A-B		8854	8744	6345	7034				Veh vs. Veh	2556	2373 to 2738	Yes	****	<0.0001	A-C
4.2	3.6	5.4	4.2				Veh vs. Veh	-1.133	-1.592 to -0.6750	Yes	****	<0.0001	A-C		8765	8643	6234	7123				Veh vs. LQ	1690	1507 to 1872	Yes	****	<0.0001	A-D
3.6	3.7	4.9	4.5				Veh vs. LQ	-0.3524	-0.7941 to 0.08930	No	ns	0.1494	A-D		8654	8863	6342	7231				LQ vs. Veh	2515	2333 to 2698	Yes	****	<0.0001	B-C
4	3.4	4.4	4.3				LQ vs. Veh	-1.283	-1.742 to -0.8250	Yes	****	<0.0001	B-C		8723	8935	6034	6989				LQ vs. LQ	1650	1467 to 1832	Yes	****	<0.0001	B-D
3.8	3.9	4.7	3.9				LQ vs. LQ	-0.5024	-0.9441 to -0.06070	Yes	*	0.0221	B-D		8843	8635	6340	7212				Veh vs. LQ	-865.8	-1048 to -683.2	Yes	****	<0.0001	C-D
3.4	3.6	4.8	4				Veh vs. LQ	0.781	0.3393 to 1.223	Yes	***	0.0004	C-D		8953	8731	6164	7065
		4.4	3.9														6347	7046
		4.3	4														6255	7167
		4.5	3.8														6314	7042
		4.7	3.9														6087	7143
															Figure 1.H -dp/dt (mmHg/s)							Tukey's multiple comparisons test	Mean Diff.	95.00% CI of diff.	Significant?	Summary	Adjusted P Value
															Sham+Veh	Sham+LQ	AB+Veh	AB+LQ				Veh vs. LQ	-62.33	-231.2 to 106.5	No	ns	0.7323	A-B
															8032	8345	5789	7032				Veh vs. Veh	2244	2075 to 2413	Yes	****	<0.0001	A-C
															8043	8126	5832	7103				Veh vs. LQ	968.2	799.3 to 1137	Yes	****	<0.0001	A-D
															8304	8034	5789	7312				LQ vs. Veh	2307	2138 to 2475	Yes	****	<0.0001	B-C
															7988	8123	5922	7123				LQ vs. LQ	1031	861.7 to 1199	Yes	****	<0.0001	B-D
															8054	7998	5865	7092				Veh vs. LQ	-1276	-1445 to -1107	Yes	****	<0.0001	C-D
															8043	8212	5802	6993
																	5814	7054
																	5745	7053
																	5852	7115
																	5762	6999

## Sheet: Figure 2
Figure 2.B Cross-sectinal area (um2)															Figure 2.F ANP
Sham+Veh	Sham+LQ	AB+Veh	AB+LQ				Tukey's multiple comparisons test	Mean Diff.	95.00% CI of diff.	Significant?	Summary	Adjusted P Value			Sham+Veh	Sham+LQ	AB+Veh	AB+LQ				Tukey's multiple comparisons test	Mean Diff.	95.00% CI of diff.	Significant?	Summary	Adjusted P Value
201	199	425	313				Veh vs. LQ	6.333	-8.947 to 21.61	No	ns	0.6579	A-B		0.835607	0.716918	16.1807	7.51328				Veh vs. LQ	0.3963	-0.5902 to 1.383	No	ns	0.6732	A-B
210	189	413	306				Veh vs. Veh	-201.5	-216.8 to -186.2	Yes	****	<0.0001	A-C		0.895908	0.749462	16.157	8.47021				Veh vs. Veh	-14.37	-15.22 to -13.51	Yes	****	<0.0001	A-C
220	205	409	307				Veh vs. LQ	-96.5	-111.8 to -81.22	Yes	****	<0.0001	A-D		1.14477	0.486241	14.8284	8.16128				Veh vs. LQ	-6.871	-7.771 to -5.970	Yes	****	<0.0001	A-D
213	199	423	296				LQ vs. Veh	-207.8	-223.1 to -192.6	Yes	****	<0.0001	B-C		1.12371	0.462312	14.7665	7.2034				LQ vs. Veh	-14.77	-15.62 to -13.91	Yes	****	<0.0001	B-C
205	204	398	301				LQ vs. LQ	-102.8	-118.1 to -87.55	Yes	****	<0.0001	B-D		1.11432	0.514125	15.6631	8.35487				LQ vs. LQ	-7.267	-8.167 to -6.366	Yes	****	<0.0001	B-D
209	224	399	314				Veh vs. LQ	105	89.72 to 120.3	Yes	****	<0.0001	C-D		1.09524	0.495266	15.7665	7.52046				Veh vs. LQ	7.498	6.745 to 8.252	Yes	****	<0.0001	C-D
																	14.6743
																	14.9136
Figure 2.C HW/BW (mg/g)															Figure 2.G BNP							Tukey's multiple comparisons test	Mean Diff.	95.00% CI of diff.	Significant?	Summary	Adjusted P Value
Sham+Veh	Sham+LQ	AB+Veh	AB+LQ				Tukey's multiple comparisons test	Mean Diff.	95.00% CI of diff.	Significant?	Summary	Adjusted P Value			Sham+Veh	Sham+LQ	AB+Veh	AB+LQ				Veh vs. LQ	-0.2709	-1.274 to 0.7318	No	ns	0.8696	A-B
4.84	4.68	8.03	5.7				Veh vs. LQ	0.3017	-0.2930 to 0.8964	No	ns	0.5022	A-B		0.746977	1.51724	9.47962	4.71115				Veh vs. Veh	-7.986	-8.855 to -7.118	Yes	****	<0.0001	A-C
4.46	4.42	7.14	6.59				Veh vs. Veh	-3.238	-3.833 to -2.644	Yes	****	<0.0001	A-C		0.698612	1.50649	9.49395	4.65025				Veh vs. LQ	-3.074	-3.990 to -2.159	Yes	****	<0.0001	A-D
4.3	4.21	7.53	5.77				Veh vs. LQ	-1.617	-2.211 to -1.022	Yes	****	<0.0001	A-D		1.28974	1.04792	9.01254	3.48634				LQ vs. Veh	-7.715	-8.584 to -6.847	Yes	****	<0.0001	B-C
4.8	4	7.84	6.55				LQ vs. Veh	-3.54	-4.135 to -2.945	Yes	****	<0.0001	B-C		1.26467	1.01209	9.79403	3.53829				LQ vs. LQ	-2.804	-3.719 to -1.888	Yes	****	<0.0001	B-D
4.82	4.32	8.59	6.07				LQ vs. LQ	-1.918	-2.513 to -1.324	Yes	****	<0.0001	B-D		1.14322	1.44156	8.77743	3.83699				Veh vs. LQ	4.912	4.146 to 5.678	Yes	****	<0.0001	C-D
4.46	4.24	7.92	6.7				Veh vs. LQ	1.622	1.027 to 2.216	Yes	****	<0.0001	C-D		1.12423	1.42422	8.29557	4.22391
																	8.98074
																	8.05598
Figure 2.D LW/BW (mg/g)															Figure 2.H βMHC
Sham+Veh	Sham+LQ	AB+Veh	AB+LQ				Tukey's multiple comparisons test	Mean Diff.	95.00% CI of diff.	Significant?	Summary	Adjusted P Value			Sham+Veh	Sham+LQ	AB+Veh	AB+LQ				Tukey's multiple comparisons test	Mean Diff.	95.00% CI of diff.	Significant?	Summary	Adjusted P Value
5.02693	4.64	5.38	5.09				Veh vs. LQ	0.3075	-0.08240 to 0.6973	No	ns	0.1619	A-B		0.818957	1.47488	5.53632	3.04356				Veh vs. LQ	-0.1839	-0.6974 to 0.3296	No	ns	0.7379	A-B
5.09776	4.82	5.67349	5.29				Veh vs. Veh	-0.5466	-0.9076 to -0.1857	Yes	**	0.0015	A-C		0.781043	1.39147	5.64326	3.14322				Veh vs. Veh	-4.602	-5.071 to -4.133	Yes	****	<0.0001	A-C
5.35568	4.76	4.98015	4.78				Veh vs. LQ	-0.1898	-0.5253 to 0.1456	No	ns	0.4265	A-D		1.19052	0.951659	5.86524	2.64325				Veh vs. LQ	-1.727	-2.196 to -1.258	Yes	****	<0.0001	A-D
5.38353	4.83	5.82751	5.21				LQ vs. Veh	-0.8541	-1.244 to -0.4642	Yes	****	<0.0001	B-C		1.20948	0.917536	5.76562	2.55353				LQ vs. Veh	-4.418	-4.887 to -3.949	Yes	****	<0.0001	B-C
4.94938	4.87	5.61977	5.14				LQ vs. LQ	-0.4973	-0.8637 to -0.1309	Yes	**	0.0047	B-D		0.845266	0.925266	5.44665	2.54432				LQ vs. LQ	-1.543	-2.012 to -1.074	Yes	****	<0.0001	B-D
5.15388	4.75	5.42259	5.19				Veh vs. LQ	0.3568	0.02135 to 0.6922	Yes	*	0.0338	C-D		0.835265	0.945436	5.35356	2.43452				Veh vs. LQ	2.875	2.455 to 3.294	Yes	****	<0.0001	C-D
4.70711		6.32768	5.43057
5.01203		5.82809	5.4087												Figure 2.I αMHC
		5.67	5.66787												Sham+Veh	Sham+LQ	AB+Veh	AB+LQ				Tukey's multiple comparisons test	Mean Diff.	95.00% CI of diff.	Significant?	Summary	Adjusted P Value
		5.35	5.52965												1.03024	0.922438	0.393505	0.894622				Veh vs. LQ	0.09339	-0.01357 to 0.2004	No	ns	0.0997	A-B
			5.29517												1.0314	0.889981	0.398045	0.885613				Veh vs. Veh	0.5523	0.4597 to 0.6449	Yes	****	<0.0001	A-C
															0.946765	0.878171	0.475293	0.776959				Veh vs. LQ	0.1868	0.08916 to 0.2844	Yes	***	0.0002	A-D
Figure 2.E HW/TL (mg/mm)															0.969465	0.913702	0.481299	0.782965				LQ vs. Veh	0.4589	0.3663 to 0.5516	Yes	****	<0.0001	B-C
Sham+Veh	Sham+LQ	AB+Veh	AB+LQ				Tukey's multiple comparisons test	Mean Diff.	95.00% CI of diff.	Significant?	Summary	Adjusted P Value			1.01422	0.904526	0.520257	0.761884				LQ vs. LQ	0.09341	-0.004234 to 0.1911	No	ns	0.0636	B-D
6.7	6.41	11.68	8.64				Veh vs. LQ	0.2233	-0.7839 to 1.231	No	ns	0.926	A-B		1.02542	0.926265	0.501422	0.743926				Veh vs. LQ	-0.3655	-0.4472 to -0.2838	Yes	****	<0.0001	C-D
6.63	6.42	10.68	9.28				Veh vs. Veh	-5.304	-6.274 to -4.333	Yes	****	<0.0001	A-C				0.386983
5.78	6.39	10.76	8.63				Veh vs. LQ	-2.881	-3.852 to -1.910	Yes	****	<0.0001	A-D				0.380431
6.61	5.58	12	10.17				LQ vs. Veh	-5.527	-6.498 to -4.556	Yes	****	<0.0001	B-C
7	6.11	11.68	9.28				LQ vs. LQ	-3.104	-4.075 to -2.134	Yes	****	<0.0001	B-D
5.59	6.06	13.08	8.75262				Veh vs. LQ	2.422	1.490 to 3.355	Yes	****	<0.0001	C-D
		11.94	10.11
		11.67	9.45
		12.14	10.03
		10.91	8.75

## Sheet: Figure 3
Figure 3.B Collagen volume (%)															Figure 3.F Fn
Sham+Veh	Sham+LQ	AB+Veh	AB+LQ				Tukey's multiple comparisons test	Mean Diff.	95.00% CI of diff.	Significant?	Summary	Adjusted P Value			Sham+Veh	Sham+LQ	AB+Veh	AB+LQ				Tukey's multiple comparisons test	Mean Diff.	95.00% CI of diff.	Significant?	Summary	Adjusted P Value
2.31	2.34	15.65	9.53				Veh vs. LQ	0.03167	-0.7038 to 0.7671	No	ns	0.9994	A-B		1.04541	0.994992	2.45075	1.43539				Veh vs. LQ	-0.02584	-0.1722 to 0.1205	No	ns	0.9567	A-B
2.12	2.21	13.54	8.54				Veh vs. Veh	-12.82	-13.56 to -12.08	Yes	****	<0.0001	A-C		1.10518	0.958281	2.40067	1.44875				Veh vs. Veh	-1.492	-1.626 to -1.359	Yes	****	<0.0001	A-C
2.09	2.13	14.65	9.21				Veh vs. LQ	-7.173	-7.909 to -6.438	Yes	****	<0.0001	A-D		0.931386	1.01503	2.60434	1.33172				Veh vs. LQ	-0.3715	-0.5052 to -0.2379	Yes	****	<0.0001	A-D
1.98	2.04	15.21	9.31				LQ vs. Veh	-12.85	-13.59 to -12.12	Yes	****	<0.0001	B-C		0.918031	1.13506	2.48414	1.31836				LQ vs. Veh	-1.467	-1.600 to -1.333	Yes	****	<0.0001	B-C
2.04	1.93	15.55	9.83				LQ vs. LQ	-7.205	-7.940 to -6.470	Yes	****	<0.0001	B-D		0.934125	1.04517	2.47078	1.35559				LQ vs. LQ	-0.3457	-0.4793 to -0.2121	Yes	****	<0.0001	B-D
2.16	1.86	15.02	9.32				Veh vs. LQ	5.647	4.911 to 6.382	Yes	****	<0.0001	C-D		0.944215	1.08653	2.54424	1.3394				Veh vs. LQ	1.121	1.001 to 1.240	Yes	****	<0.0001	C-D
Figure 3.C α-SMA															Figure 3.G TGFβ
Sham+Veh	Sham+LQ	AB+Veh	AB+LQ				Tukey's multiple comparisons test	Mean Diff.	95.00% CI of diff.	Significant?	Summary	Adjusted P Value			Sham+Veh	Sham+LQ	AB+Veh	AB+LQ				Tukey's multiple comparisons test	Mean Diff.	95.00% CI of diff.	Significant?	Summary	Adjusted P Value
0.968517	0.972681	2.52455	1.65365				Veh vs. LQ	-0.08245	-0.2412 to 0.07633	No	ns	0.4683	A-B		0.952681	0.908517	1.49842	1.25678				Veh vs. LQ	0.04495	-0.06388 to 0.1538	No	ns	0.6542	A-B
1.01262	0.985899	2.65432	1.58532				Veh vs. Veh	-1.583	-1.728 to -1.438	Yes	****	<0.0001	A-C		0.995899	1.01262	1.50063	1.26625				Veh vs. Veh	-0.5817	-0.6759 to -0.4874	Yes	****	<0.0001	A-C
0.940063	1.11041	2.55353	1.77435				Veh vs. LQ	-0.7	-0.8450 to -0.5551	Yes	****	<0.0001	A-D		1.01041	0.940063	1.52303	1.25363				Veh vs. LQ	-0.2922	-0.3916 to -0.1929	Yes	****	<0.0001	A-D
0.958991	1.14101	2.43667	1.61644				LQ vs. Veh	-1.501	-1.646 to -1.356	Yes	****	<0.0001	B-C		1.04101	0.958991	1.59243	1.29464				LQ vs. Veh	-0.6266	-0.7209 to -0.5324	Yes	****	<0.0001	B-C
0.975425	1.09526	2.64367	1.60543				LQ vs. LQ	-0.6176	-0.7625 to -0.4726	Yes	****	<0.0001	B-D		1.05151	1.03652	1.62871	1.30946				LQ vs. LQ	-0.3372	-0.4365 to -0.2378	Yes	****	<0.0001	B-D
0.965266	1.07655	2.50563	1.78533				Veh vs. LQ	0.883	0.7533 to 1.013	Yes	****	<0.0001	C-D		1.03517	1.00555	1.66877	1.37255				Veh vs. LQ	0.2894	0.2063 to 0.3726	Yes	****	<0.0001	C-D
																	1.57855
Figure 3.D Col I																	1.66278
Sham+Veh	Sham+LQ	AB+Veh	AB+LQ				Tukey's multiple comparisons test	Mean Diff.	95.00% CI of diff.	Significant?	Summary	Adjusted P Value
0.972421	0.866191	2.62717	1.21348				Veh vs. LQ	0.1113	-0.06096 to 0.2836	No	ns	0.2938	A-B
0.947906	0.837589	2.46782	1.26854				Veh vs. Veh	-1.483	-1.633 to -1.334	Yes	****	<0.0001	A-C
1.04597	0.939734	2.40654	1.32125				Veh vs. LQ	-0.3361	-0.4934 to -0.1788	Yes	****	<0.0001	A-D
1.03371	0.911134	2.50051	1.31307				LQ vs. Veh	-1.595	-1.744 to -1.446	Yes	****	<0.0001	B-C
1.01321	0.934322	2.61103	1.41134				LQ vs. LQ	-0.4474	-0.6047 to -0.2902	Yes	****	<0.0001	B-D
0.994322	0.924342	2.5192	1.48897				Veh vs. LQ	1.147	1.016 to 1.279	Yes	****	<0.0001	C-D
		2.36568
		2.36977
Figure 3.E CTGF
Sham+Veh	Sham+LQ	AB+Veh	AB+LQ				Tukey's multiple comparisons test	Mean Diff.	95.00% CI of diff.	Significant?	Summary	Adjusted P Value
0.972166	0.782657	2.55343	1.47733				Veh vs. LQ	0.2101	0.03775 to 0.3825	Yes	*	0.014	A-B
0.985871	0.799814	2.63214	1.43733				Veh vs. Veh	-1.543	-1.692 to -1.393	Yes	****	<0.0001	A-C
1.05059	0.849069	2.64215	1.34179				Veh vs. LQ	-0.3314	-0.4887 to -0.1740	Yes	****	<0.0001	A-D
1.09137	0.827919	2.75435	1.34772				LQ vs. Veh	-1.753	-1.902 to -1.603	Yes	****	<0.0001	B-C
0.955365	0.804325	2.54991	1.28663				LQ vs. LQ	-0.5415	-0.6989 to -0.3841	Yes	****	<0.0001	B-D
0.975415	0.795154	2.54991	1.24738				Veh vs. LQ	1.211	1.080 to 1.343	Yes	****	<0.0001	C-D
		2.4335
		2.42504

## Sheet: Figure 4
			Figure 4.B TUNEL positive cell(%）
			Sham+Veh	Sham+LQ	AB+Veh	AB+LQ				Tukey's multiple comparisons test	Mean Diff.	95.00% CI of diff.	Significant?	Summary	Adjusted P Value
			0.133411	0.175151	1.74116	0.654111				Veh vs. LQ	-0.006901	-0.05386 to 0.04006	No	ns	0.9759	A-B
			0.155116	0.166527	1.72416	0.634156				Veh vs. Veh	-1.588	-1.635 to -1.541	Yes	****	<0.0001	A-C
			0.169427	0.157154	1.76511	0.654326				Veh vs. LQ	-0.4647	-0.5116 to -0.4177	Yes	****	<0.0001	A-D
			0.158525	0.161415	1.71632	0.525416				LQ vs. Veh	-1.581	-1.628 to -1.534	Yes	****	<0.0001	B-C
			0.141653	0.149652	1.71424	0.593166				LQ vs. LQ	-0.4578	-0.5047 to -0.4108	Yes	****	<0.0001	B-D
			0.140532	0.130161	1.76523	0.625432				Veh vs. LQ	1.123	1.076 to 1.170	Yes	****	<0.0001	C-D
			Figure 4.D Bax/GAPDH
			Sham+Veh	Sham+LQ	AB+Veh	AB+LQ				Tukey's multiple comparisons test	Mean Diff.	95.00% CI of diff.	Significant?	Summary	Adjusted P Value
			1.01132	0.956399	2.20681	1.45573				Veh vs. LQ	0.0005478	-0.09706 to 0.09816	No	ns	>0.9999	A-B
			0.968678	1.03408	2.21319	1.34508				Veh vs. Veh	-1.249	-1.346 to -1.151	Yes	****	<0.0001	A-C
			1.04101	1.04102	2.3301	1.3301				Veh vs. LQ	-0.3905	-0.4881 to -0.2929	Yes	****	<0.0001	A-D
			0.984251	0.981021	2.3254	1.31545				LQ vs. Veh	-1.249	-1.347 to -1.151	Yes	****	<0.0001	B-C
			1.10132	0.956399	2.20681	1.45573				LQ vs. LQ	-0.391	-0.4886 to -0.2934	Yes	****	<0.0001	B-D
			0.898678	1.03408	2.21319	1.44508				Veh vs. LQ	0.8581	0.7604 to 0.9557	Yes	****	<0.0001	C-D
			Figure 4.E Bcl-2/GAPDH
			Sham+Veh	Sham+LQ	AB+Veh	AB+LQ				Tukey's multiple comparisons test	Mean Diff.	95.00% CI of diff.	Significant?	Summary	Adjusted P Value
			1.04024	0.982359	0.570486	0.969991				Veh vs. LQ	-0.003318	-0.07440 to 0.06776	No	ns	0.9992	A-B
			0.969762	1.0576	0.667484	0.955433				Veh vs. Veh	0.4154	0.3443 to 0.4865	Yes	****	<0.0001	A-C
			1.01774	1.02012	0.587776	0.920104				Veh vs. LQ	0.05544	-0.01564 to 0.1265	No	ns	0.1621	A-D
			1.0301	1.01764	0.550102	0.936549				LQ vs. Veh	0.4187	0.3476 to 0.4898	Yes	****	<0.0001	B-C
			1.04113	0.951211	0.536274	0.912881				LQ vs. LQ	0.05876	-0.01232 to 0.1298	No	ns	0.1283	B-D
			0.958875	1.04884	0.653468	1.03024				Veh vs. LQ	-0.3599	-0.4310 to -0.2889	Yes	****	<0.0001	C-D

## Sheet: Figure 5
			Figure 5.B p-LKB1/T-LKB1
			Sham+Veh	Sham+LQ	AB+Veh	AB+LQ				Tukey's multiple comparisons test	Mean Diff.	95.00% CI of diff.	Significant?	Summary	Adjusted P Value
			1.05463	1.89871	1.31141	1.86048				Veh vs. LQ	-0.9506	-1.105 to -0.7960	Yes	****	<0.0001	A-B
			1.02762	2.08643	1.43546	1.89942				Veh vs. Veh	-0.2641	-0.4187 to -0.1095	Yes	***	0.0006	A-C
			1.01345	2.15742	1.22043	1.97045				Veh vs. LQ	-0.8488	-1.003 to -0.6942	Yes	****	<0.0001	A-D
			0.939636	1.92676	1.29362	1.95959				LQ vs. Veh	0.6866	0.5320 to 0.8412	Yes	****	<0.0001	B-C
			1.16036	1.88437	1.16664	1.881				LQ vs. LQ	0.1018	-0.05278 to 0.2564	No	ns	0.2832	B-D
			0.983642	1.92952	1.33628	1.70126				Veh vs. LQ	-0.5847	-0.7393 to -0.4301	Yes	****	<0.0001	C-D
			Figure 5.C p-AMPKα2/T-AMPKα2
			Sham+Veh	Sham+LQ	AB+Veh	AB+LQ				Tukey's multiple comparisons test	Mean Diff.	95.00% CI of diff.	Significant?	Summary	Adjusted P Value
			1.02577	2.17233	1.45904	2.47806				Veh vs. LQ	-1.175	-1.306 to -1.045	Yes	****	<0.0001	A-B
			1.07516	2.24141	1.50763	2.41256				Veh vs. Veh	-0.4191	-0.5493 to -0.2889	Yes	****	<0.0001	A-C
			1.05415	2.15352	1.39653	2.29653				Veh vs. LQ	-1.334	-1.465 to -1.204	Yes	****	<0.0001	A-D
			0.98516	2.16726	1.37347	2.34672				LQ vs. Veh	0.7564	0.6261 to 0.8866	Yes	****	<0.0001	B-C
			0.87121	2.24447	1.31169	2.3238				LQ vs. LQ	-0.159	-0.2892 to -0.02877	Yes	*	0.0134	B-D
			1.12879	2.21402	1.60653	2.2892				Veh vs. LQ	-0.9153	-1.046 to -0.7851	Yes	****	<0.0001	C-D
			Figure 5.D p-ACC1/T-ACC
			Sham+Veh	Sham+LQ	AB+Veh	AB+LQ				Tukey's multiple comparisons test	Mean Diff.	95.00% CI of diff.	Significant?	Summary	Adjusted P Value
			1.05266	1.87065	1.36289	1.9471				Veh vs. LQ	-0.9137	-1.027 to -0.8001	Yes	****	<0.0001	A-B
			1.05722	1.91932	1.41451	2.08452				Veh vs. Veh	-0.3306	-0.4443 to -0.2170	Yes	****	<0.0001	A-C
			0.98511	1.86266	1.28753	2.18721				Veh vs. LQ	-0.9984	-1.112 to -0.8848	Yes	****	<0.0001	A-D
			1.03166	1.98273	1.34778	1.98276				LQ vs. Veh	0.5831	0.4694 to 0.6968	Yes	****	<0.0001	B-C
			1.00209	2.09077	1.33021	1.96036				LQ vs. LQ	-0.08472	-0.1984 to 0.02895	No	ns	0.1916	B-D
			0.997911	1.8829	1.36748	1.95537				Veh vs. LQ	-0.6678	-0.7815 to -0.5542	Yes	****	<0.0001	C-D
			Figure 5.E p-mTORC1/T-mTORC1
			Sham+Veh	Sham+LQ	AB+Veh	AB+LQ				Tukey's multiple comparisons test	Mean Diff.	95.00% CI of diff.	Significant?	Summary	Adjusted P Value
			1.04242	1.1057	1.57102	1.39503				Veh vs. LQ	-0.0559	-0.1759 to 0.06409	No	ns	0.5712	A-B
			1.07452	1.1301	1.67879	1.42526				Veh vs. Veh	-0.5923	-0.7123 to -0.4723	Yes	****	<0.0001	A-C
			0.984151	1.09801	1.67554	1.26541				Veh vs. LQ	-0.2969	-0.4168 to -0.1769	Yes	****	<0.0001	A-D
			0.995315	1.03422	1.65415	1.27551				LQ vs. Veh	-0.5364	-0.6564 to -0.4164	Yes	****	<0.0001	B-C
			0.96415	0.942743	1.49271	1.15911				LQ vs. LQ	-0.241	-0.3610 to -0.1210	Yes	****	<0.0001	B-D
			1.03585	1.12111	1.578	1.35721				Veh vs. LQ	0.2954	0.1755 to 0.4154	Yes	****	<0.0001	C-D

## Sheet: Figure 6
Figure 6.B HR (bps)																	Figure 6.E EF (%)
KO Sham+Veh	KO AB+Veh	KO AB+LQ				Tukey's multiple comparisons test	Mean Diff.	95.00% CI of diff.	Significant?	Summary	Adjusted P Value						Sham+Veh	AB+Veh	AB+LQ				Tukey's multiple comparisons test	Mean Diff.	95.00% CI of diff.	Significant?	Summary	Adjusted P Value
460	510	524				Veh vs. Veh	-23.5	-55.85 to 8.850	No	ns	0.1821	A-B					74	47	51				Veh vs. Veh	27.71	23.90 to 31.53	Yes	****	<0.0001	A-B
472	484	484				Veh vs. LQ	-9.25	-39.20 to 20.70	No	ns	0.7167	A-C					78	49	53				Veh vs. LQ	24.74	20.77 to 28.71	Yes	****	<0.0001	A-C
497	556	484				Veh vs. LQ	14.25	-18.10 to 46.60	No	ns	0.5144	B-C					77	44	50				Veh vs. LQ	-2.976	-6.944 to 0.9918	No	ns	0.1623	B-C
497	472	484															75	45	52
497	497	460															77	49	49
484	484	484															75	45	50
449	484	460															73	56	51
460	472	510																45	52
Figure 6.C LVESd (mm)																	Figure 6.F FS (%)
KO Sham+Veh	KO AB+Veh	KO AB+LQ				Tukey's multiple comparisons test	Mean Diff.	95.00% CI of diff.	Significant?	Summary	Adjusted P Value						Sham+Veh	AB+Veh	AB+LQ				Tukey's multiple comparisons test	Mean Diff.	95.00% CI of diff.	Significant?	Summary	Adjusted P Value
2.2	4.6	3.8				Veh vs. Veh	-1.9	-2.231 to -1.569	Yes	****	<0.0001	A-B					40	18	22				Veh vs. Veh	21.33	18.34 to 24.32	Yes	****	<0.0001	A-B
2.4	4.1	3.7				Veh vs. LQ	-1.6	-1.931 to -1.269	Yes	****	<0.0001	A-C					41	21	21				Veh vs. LQ	18.83	15.84 to 21.82	Yes	****	<0.0001	A-C
2.1	4.4	3.6				Veh vs. LQ	0.3	-0.05379 to 0.6538	No	ns	0.1044	B-C					41	19	24				Veh vs. LQ	-2.5	-5.491 to 0.4910	No	ns	0.109	B-C
2.4	4.3	3.9															37	17	22
2.5	4	4.3															44	19	23
2.5	4.1	4.4															40	21	18
2.5	4.3	4.3																18	21
2.2	4.5	3.9																21	22
Figure 6.D LVEDd (mm)																	Figure 6.H p-LKB1/T-LKB1
KO Sham+Veh	KO AB+Veh	KO AB+LQ				Tukey's multiple comparisons test	Mean Diff.	95.00% CI of diff.	Significant?	Summary	Adjusted P Value						WT Sham+Veh	WT Sham+LQ	KO AB+Veh	KO AB+LQ				Tukey's multiple comparisons test	Mean Diff.	95.00% CI of diff.	Significant?	Summary	Adjusted P Value
3.6	5.6	4.7				Veh vs. Veh	-1.523	-1.769 to -1.277	Yes	****	<0.0001	A-B					1.07767	2.5266	1.13141	2.13636				Veh vs. LQ	-1.568	-1.696 to -1.439	Yes	****	<0.0001	A-B
3.8	5.2	4.6				Veh vs. LQ	-0.8946	-1.141 to -0.6488	Yes	****	<0.0001	A-C					0.922335	2.61181	1.25343	2.19586				Veh vs. Veh	-0.2479	-0.3766 to -0.1192	Yes	***	0.0002	A-C
3.6	5.4	4.3				Veh vs. LQ	0.6286	0.3746 to 0.8825	Yes	****	<0.0001	B-C					1.04151	2.45431	1.34151	2.21452				Veh vs. LQ	-1.103	-1.232 to -0.9745	Yes	****	<0.0001	A-D
3.9	5	4.5															0.964151	2.55431	1.31452	2.01515				LQ vs. Veh	1.32	1.191 to 1.448	Yes	****	<0.0001	B-C
3.9	5.2	4.7															1.04541	2.55315	1.24135	2.04842				LQ vs. LQ	0.4644	0.3357 to 0.5931	Yes	****	<0.0001	B-D
3.9	5.2	4.8															0.985415	2.74215	1.24151	2.04543				Veh vs. LQ	-0.8553	-0.9840 to -0.7266	Yes	****	<0.0001	C-D
3.8	5.4	5
3.6	5.2	4.6															Figure 6.I p-AMPKα2/T-AMPKα2
																	WT Sham+Veh	WT Sham+LQ	KO AB+Veh	KO AB+LQ				Tukey's multiple comparisons test	Mean Diff.	95.00% CI of diff.	Significant?	Summary	Adjusted P Value
																	0.96113	2.35235	0	0				Veh vs. LQ	-1.334	-1.421 to -1.246	Yes	****	<0.0001	A-B
																	1.03887	2.36883	0	0				Veh vs. Veh	1.01	0.9225 to 1.098	Yes	****	<0.0001	A-C
																	1.04514	2.51416	0	0				Veh vs. LQ	1.01	0.9225 to 1.098	Yes	****	<0.0001	A-D
																	1.05541	2.24155	0	0				LQ vs. Veh	2.344	2.256 to 2.431	Yes	****	<0.0001	B-C
																	0.98515	2.34321	0	0				LQ vs. LQ	2.344	2.256 to 2.431	Yes	****	<0.0001	B-D
																	0.97541	2.24215	0	0				Veh vs. LQ	0	-0.08765 to 0.08765	No	ns	>0.9999	C-D

## Sheet: Figure 7
	Figure 7.A Cell viability (%)										Tukey's multiple comparisons test	Mean Diff.	95.00% CI of diff.	Significant?	Summary	Adjusted P Value					Figure 7.H Bax/GAPDH
LQ (uM)	0	0	5	10	20	40	80	160	320		0 vs. 0	1	-0.6176 to 2.618	No	ns	0.564	A-B				Ang II-LQ-	Ang II-LQ+	Ang II+LQ-	Ang II+LQ+				Tukey's multiple comparisons test	Mean Diff.	95.00% CI of diff.	Significant?	Summary	Adjusted P Value
Ang II (1uM）	0	1	1	1	1	1	1	1	1		0 vs. 5	1.556	-0.06200 to 3.173	No	ns	0.0688	A-C				1.21	1.09	2.21	1.25				PBS+Veh vs. PBS+LQ40	-0.01	-0.1283 to 0.1083	No	ns	0.9952	A-B
	100	98	98	98	98	98	98	81	70		0 vs. 10	1.556	-0.06200 to 3.173	No	ns	0.0688	A-D				1.12	1.21	2.22	1.27				PBS+Veh vs. Ang II+Veh	-1.077	-1.195 to -0.9584	Yes	****	<0.0001	A-C
	100	99	98	97	99	98	98	76	68		0 vs. 20	1.556	-0.06200 to 3.173	No	ns	0.0688	A-E				1.07	1.11	2.23	1.32				PBS+Veh vs. Ang II+LQ40	-0.1833	-0.3016 to -0.06503	Yes	**	0.0017	A-D
	100	98	98	98	98	99	97	80	69		0 vs. 40	1.556	-0.06200 to 3.173	No	ns	0.0688	A-F				1.12	1.03	2.12	1.26				PBS+LQ40 vs. Ang II+Veh	-1.067	-1.185 to -0.9484	Yes	****	<0.0001	B-C
	99	99	99	97	99	97	98	75	70		0 vs. 80	1.556	-0.06200 to 3.173	No	ns	0.0688	A-G				0.93	1.13	2.02	1.22				PBS+LQ40 vs. Ang II+LQ40	-0.1733	-0.2916 to -0.05503	Yes	**	0.0029	B-D
	100	98	98	98	98	97	99	79	71		0 vs. 160	21.11	19.49 to 22.73	Yes	****	<0.0001	A-H				1.1	1.04	2.21	1.33				Ang II+Veh vs. Ang II+LQ40	0.8933	0.7750 to 1.012	Yes	****	<0.0001	C-D
	100	98	98	98	98	98	98	79	65		0 vs. 320	31.11	29.49 to 32.73	Yes	****	<0.0001	A-I
	99	99	97	99	97	98	98	79	68		0 vs. 5	0.5556	-1.062 to 2.173	No	ns	0.9727	B-C				Figure 7.I Bcl-2/GAPDH
	99	99	98	98	98	99	98	80	69		0 vs. 10	0.5556	-1.062 to 2.173	No	ns	0.9727	B-D				Ang II-LQ-	Ang II-LQ+	Ang II+LQ-	Ang II+LQ+				Tukey's multiple comparisons test	Mean Diff.	95.00% CI of diff.	Significant?	Summary	Adjusted P Value
	99	99	98	99	97	98	98	77	66		0 vs. 20	0.5556	-1.062 to 2.173	No	ns	0.9727	B-E				1.07	1.12	0.55	0.85				PBS+Veh vs. PBS+LQ40	-0.03833	-0.1023 to 0.02565	No	ns	0.3612	A-B
											0 vs. 40	0.5556	-1.062 to 2.173	No	ns	0.9727	B-F				1.09	1.07	0.54	0.82				PBS+Veh vs. Ang II+Veh	0.5	0.4360 to 0.5640	Yes	****	<0.0001	A-C
											0 vs. 80	0.5556	-1.062 to 2.173	No	ns	0.9727	B-G				1.04	1.04	0.51	0.88				PBS+Veh vs. Ang II+LQ40	0.1833	0.1194 to 0.2473	Yes	****	<0.0001	A-D
											0 vs. 160	20.11	18.49 to 21.73	Yes	****	<0.0001	B-H				0.98	1.08	0.49	0.78				PBS+LQ40 vs. Ang II+Veh	0.5383	0.4744 to 0.6023	Yes	****	<0.0001	B-C
											0 vs. 320	30.11	28.49 to 31.73	Yes	****	<0.0001	B-I				0.97	1.05	0.52	0.9				PBS+LQ40 vs. Ang II+LQ40	0.2217	0.1577 to 0.2856	Yes	****	<0.0001	B-D
											5 vs. 10	0	-1.618 to 1.618	No	ns	>0.9999	C-D				1.05	1.07	0.59	0.87				Ang II+Veh vs. Ang II+LQ40	-0.3167	-0.3806 to -0.2527	Yes	****	<0.0001	C-D
											5 vs. 20	0	-1.618 to 1.618	No	ns	>0.9999	C-E
											5 vs. 40	0	-1.618 to 1.618	No	ns	>0.9999	C-F				Figure 7.K p-LKB1/T-LKB1
											5 vs. 80	0	-1.618 to 1.618	No	ns	>0.9999	C-G				Ang II-LQ-	Ang II-LQ+	Ang II+LQ-	Ang II+LQ+				Tukey's multiple comparisons test	Mean Diff.	95.00% CI of diff.	Significant?	Summary	Adjusted P Value
											5 vs. 160	19.56	17.94 to 21.17	Yes	****	<0.0001	C-H				1.05151	1.71	1.21353	1.98425				PBS+Veh vs. PBS+LQ40	-0.7118	-0.7928 to -0.6309	Yes	****	<0.0001	A-B
											5 vs. 320	29.56	27.94 to 31.17	Yes	****	<0.0001	C-I				1.04526	1.73462	1.26151	2.14423				PBS+Veh vs. Ang II+Veh	-0.2176	-0.2985 to -0.1366	Yes	****	<0.0001	A-C
											10 vs. 20	0	-1.618 to 1.618	No	ns	>0.9999	D-E				0.98562	1.75	1.26311	2.08164				PBS+Veh vs. Ang II+LQ40	-1.052	-1.133 to -0.9709	Yes	****	<0.0001	A-D
											10 vs. 40	0	-1.618 to 1.618	No	ns	>0.9999	D-F				0.96262	1.81543	1.31345	2.09151				PBS+LQ40 vs. Ang II+Veh	0.4943	0.4133 to 0.5752	Yes	****	<0.0001	B-C
											10 vs. 80	0	-1.618 to 1.618	No	ns	>0.9999	D-G				1.10652	1.78531	1.27543	2.13531				PBS+LQ40 vs. Ang II+LQ40	-0.3401	-0.4210 to -0.2591	Yes	****	<0.0001	B-D
											10 vs. 160	19.56	17.94 to 21.17	Yes	****	<0.0001	D-H				1.06543	1.69251	1.19532	2.09135				Ang II+Veh vs. Ang II+LQ40	-0.8343	-0.9153 to -0.7534	Yes	****	<0.0001	C-D
											10 vs. 320	29.56	27.94 to 31.17	Yes	****	<0.0001	D-I
											20 vs. 40	0	-1.618 to 1.618	No	ns	>0.9999	E-F
											20 vs. 80	0	-1.618 to 1.618	No	ns	>0.9999	E-G				Figure 7.L p-AMPKα2/T-AMPKα2
											20 vs. 160	19.56	17.94 to 21.17	Yes	****	<0.0001	E-H				Ang II-LQ-	Ang II-LQ+	Ang II+LQ-	Ang II+LQ+				Tukey's multiple comparisons test	Mean Diff.	95.00% CI of diff.	Significant?	Summary	Adjusted P Value
											20 vs. 320	29.56	27.94 to 31.17	Yes	****	<0.0001	E-I				1.04151	1.85158	1.31311	2.02011				PBS+Veh vs. PBS+LQ40	-0.7977	-0.8728 to -0.7227	Yes	****	<0.0001	A-B
											40 vs. 80	0	-1.618 to 1.618	No	ns	>0.9999	F-G				1.07451	1.79013	1.34311	2.0501				PBS+Veh vs. Ang II+Veh	-0.3076	-0.3826 to -0.2326	Yes	****	<0.0001	A-C
											40 vs. 160	19.56	17.94 to 21.17	Yes	****	<0.0001	F-H				1.03561	1.86726	1.41431	2.08012				PBS+Veh vs. Ang II+LQ40	-0.9998	-1.075 to -0.9247	Yes	****	<0.0001	A-D
											40 vs. 320	29.56	27.94 to 31.17	Yes	****	<0.0001	F-I				0.98515	1.85511	1.27431	2.01415				PBS+LQ40 vs. Ang II+Veh	0.4901	0.4151 to 0.5652	Yes	****	<0.0001	B-C
											80 vs. 160	19.56	17.94 to 21.17	Yes	****	<0.0001	G-H				0.97311	1.83311	1.29431	1.98431				PBS+LQ40 vs. Ang II+LQ40	-0.202	-0.2771 to -0.1270	Yes	****	<0.0001	B-D
											80 vs. 320	29.56	27.94 to 31.17	Yes	****	<0.0001	G-I				1.10515	1.80431	1.42141	2.06514				Ang II+Veh vs. Ang II+LQ40	-0.6922	-0.7672 to -0.6171	Yes	****	<0.0001	C-D
											160 vs. 320	10	8.382 to 11.62	Yes	****	<0.0001	H-I
																					Figure 7.M p-ACC/T-ACC
Figure 7.A Cell surface area(um2)																					Ang II-LQ-	Ang II-LQ+	Ang II+LQ-	Ang II+LQ+				Tukey's multiple comparisons test	Mean Diff.	95.00% CI of diff.	Significant?	Summary	Adjusted P Value
Ang II-LQ-	Ang II-LQ+	Ang II+LQ-	Ang II+LQ+								Tukey's multiple comparisons test	Mean Diff.	95.00% CI of diff.	Significant?	Summary	Adjusted P Value					1.08314	1.82011	1.35431	1.99431				PBS+Veh vs. PBS+LQ40	-0.8081	-0.8917 to -0.7244	Yes	****	<0.0001	A-B
2231	1803	4356	2987								PBS+Veh vs. PBS+LQ40	197.5	-5.597 to 400.6	No	ns	0.0585	A-B				1.04153	1.8502	1.27022	1.85941				PBS+Veh vs. Ang II+Veh	-0.3025	-0.3862 to -0.2189	Yes	****	<0.0001	A-C
2135	1890	4456	2898								PBS+Veh vs. Ang II+Veh	-2382	-2585 to -2179	Yes	****	<0.0001	A-C				0.97414	1.83101	1.25031	1.96501				PBS+Veh vs. Ang II+LQ40	-0.8885	-0.9721 to -0.8048	Yes	****	<0.0001	A-D
2341	1934	4576	3054								PBS+Veh vs. Ang II+LQ40	-920.7	-1124 to -717.6	Yes	****	<0.0001	A-D				1.01412	1.85321	1.34313	1.88534				PBS+LQ40 vs. Ang II+Veh	0.5055	0.4219 to 0.5892	Yes	****	<0.0001	B-C
2076	1798	4686	3146								PBS+LQ40 vs. Ang II+Veh	-2579	-2782 to -2376	Yes	****	<0.0001	B-C				0.96431	1.88143	1.40431	1.87314				PBS+LQ40 vs. Ang II+LQ40	-0.08043	-0.1641 to 0.003221	No	ns	0.0622	B-D
1912	2023	4364	3067								PBS+LQ40 vs. Ang II+LQ40	-1118	-1321 to -915.1	Yes	****	<0.0001	B-D				1.10341	1.79431	1.37411	1.93431				Ang II+Veh vs. Ang II+LQ40	-0.5859	-0.6696 to -0.5023	Yes	****	<0.0001	C-D
2042	2104	4590	3109								Ang II+Veh vs. Ang II+LQ40	1461	1258 to 1664	Yes	****	<0.0001	C-D
																					Figure 7.N p-mTORC1/T-mTORC1
Figure 7.D ANP																					Ang II-LQ-	Ang II-LQ+	Ang II+LQ-	Ang II+LQ+				Tukey's multiple comparisons test	Mean Diff.	95.00% CI of diff.	Significant?	Summary	Adjusted P Value
Ang II-LQ-	Ang II-LQ+	Ang II+LQ-	Ang II+LQ+								Tukey's multiple comparisons test	Mean Diff.	95.00% CI of diff.	Significant?	Summary	Adjusted P Value					1.0325	1.02014	2.32012	1.12053				PBS+Veh vs. PBS+LQ40	0.005311	-0.1189 to 0.1295	No	ns	0.9994	A-B
1.09553	0.816918	2.7754	1.73522								Veh vs. LQ40	0.1513	-0.03620 to 0.3387	No	ns	0.1399	A-B				1.04321	1.03213	2.31042	1.34033				PBS+Veh vs. Ang II+Veh	-1.191	-1.315 to -1.067	Yes	****	<0.0001	A-C
1.08462	0.749462	2.74563	1.6353								Veh vs. Veh	-1.662	-1.830 to -1.495	Yes	****	<0.0001	A-C				0.974215	1.01011	2.23024	1.21087				PBS+Veh vs. Ang II+LQ40	-0.2275	-0.3516 to -0.1033	Yes	***	0.0003	A-D
1.15409	0.886241	2.64532	1.51581								Veh vs. LQ40	-0.6394	-0.8070 to -0.4717	Yes	****	<0.0001	A-D				0.98415	1.15541	2.14251	1.26314				PBS+LQ40 vs. Ang II+Veh	-1.196	-1.320 to -1.072	Yes	****	<0.0001	B-C
0.915376	0.962312	2.53535	1.75634								LQ40 vs. Veh	-1.814	-2.001 to -1.626	Yes	****	<0.0001	B-C				1.03551	0.98515	2.06541	1.31015				PBS+LQ40 vs. Ang II+LQ40	-0.2328	-0.3569 to -0.1086	Yes	***	0.0002	B-D
0.891178	0.94555	2.74632	1.61614								LQ40 vs. LQ40	-0.7906	-0.9781 to -0.6032	Yes	****	<0.0001	B-D				1.10435	0.94151	2.25156	1.29541				Ang II+Veh vs. Ang II+LQ40	0.9635	0.8393 to 1.088	Yes	****	<0.0001	C-D
0.889204	0.91542	2.55635	1.60742								Veh vs. LQ40	1.023	0.8553 to 1.191	Yes	****	<0.0001	C-D
Figure 7.E BNP
Ang II-LQ-	Ang II-LQ+	Ang II+LQ-	Ang II+LQ+								Tukey's multiple comparisons test	Mean Diff.	95.00% CI of diff.	Significant?	Summary	Adjusted P Value
0.987451	1.51724	2.27884	2.17363								Veh vs. LQ40	-0.03905	-0.1633 to 0.08525	No	ns	0.8155	A-B
0.943442	1.50649	2.29087	2.19632								Veh vs. Veh	-1.398	-1.522 to -1.273	Yes	****	<0.0001	A-C
0.937941	1.04792	2.29569	2.13031								Veh vs. LQ40	-0.482	-0.6063 to -0.3577	Yes	****	<0.0001	A-D
1.04005	1.01209	2.91594	1.29139								LQ40 vs. Veh	-1.359	-1.483 to -1.234	Yes	****	<0.0001	B-C
1.09128	1.03565	2.89427	1.28245								LQ40 vs. LQ40	-0.443	-0.5673 to -0.3187	Yes	****	<0.0001	B-D
0.999828	1.02543	2.8403	1.31202								Veh vs. LQ40	0.9156	0.7913 to 1.040	Yes	****	<0.0001	C-D
Figure 7.F β-MHC
Ang II-LQ-	Ang II-LQ+	Ang II+LQ-	Ang II+LQ+								Tukey's multiple comparisons test	Mean Diff.	95.00% CI of diff.	Significant?	Summary	Adjusted P Value
0.987451	1.11724	2.37884	1.67363								Veh vs. LQ40	0.05828	-0.1239 to 0.2405	No	ns	0.8072	A-B
0.943442	1.10649	2.36087	1.51963								Veh vs. Veh	-1.301	-1.483 to -1.119	Yes	****	<0.0001	A-C
0.937941	1.04792	2.29569	1.41303								Veh vs. LQ40	-0.6454	-0.8276 to -0.4632	Yes	****	<0.0001	A-D
1.04005	1.01209	2.41594	1.49139								LQ40 vs. Veh	-1.359	-1.541 to -1.177	Yes	****	<0.0001	B-C
1.09128	0.98526	2.49428	1.38245								LQ40 vs. LQ40	-0.7037	-0.8859 to -0.5215	Yes	****	<0.0001	B-D
0.999828	0.96527	2.4403	1.41202								Veh vs. LQ40	0.6553	0.4731 to 0.8375	Yes	****	<0.0001	C-D

## Sheet: Figure 8
			Figure 8.B p-AMPKα2/T-AMPKα2																	Figure 8.F ANP
			LQ-Ang II-CpC-	LQ-Ang II-CpC+	LQ-Ang II+CpC-	LQ+Ang II+CpC-	LQ-Ang II+CpC+	LQ+Ang II+CpC+				Tukey's multiple comparisons test	Mean Diff.	95.00% CI of diff.	Significant?	Summary	Adjusted P Value			LQ-Ang II-CpC-	LQ-Ang II-CpC+	LQ-Ang II+CpC-	LQ+Ang II+CpC-	LQ-Ang II+CpC+	LQ+Ang II+CpC+				Tukey's multiple comparisons test	Mean Diff.	95.00% CI of diff.	Significant?	Summary	Adjusted P Value
			1.04151	0.38299	1.12718	2.12306	0.552774	0.49452				- - - vs. - - +	0.587	0.5288 to 0.6451	Yes	****	<0.0001	A-B		0.985564	0.98733	2.77455	1.64352	3.88434	4.08661				- - - vs. - - +	-0.1266	-0.2993 to 0.04613	No	ns	0.2547	A-B
			1.02423	0.43043	1.13455	2.23541	0.516107	0.481654				- - - vs. - + -	-0.1072	-0.1653 to -0.04906	Yes	****	<0.0001	A-C		0.944432	0.954425	2.65234	1.76532	3.83654	3.91124				- - - vs. - + -	-1.71	-1.882 to -1.537	Yes	****	<0.0001	A-C
			0.96543	0.42053	1.12432	2.23541	0.515422	0.491375				- - - vs. + + -	-1.212	-1.270 to -1.154	Yes	****	<0.0001	A-D		0.934562	1.13554	2.74532	1.54562	4.00568	4.04124				- - - vs. + + -	-0.5883	-0.7610 to -0.4156	Yes	****	<0.0001	A-D
			1.04543	0.44432	1.10442	2.25542	0.535432	0.465662				- - - vs. - + +	0.4895	0.4314 to 0.5476	Yes	****	<0.0001	A-E		1.04123	1.12867	2.64233	1.60223	4.06675	4.11123				- - - vs. - + +	-2.909	-3.082 to -2.736	Yes	****	<0.0001	A-E
			0.98543	0.40421	1.12843	2.22545	0.495432	0.56545				- - - vs. + + +	0.507	0.4489 to 0.5651	Yes	****	<0.0001	A-F		1.09436	1.24451	2.66443	1.51124	3.86654	3.95112				- - - vs. + + +	-3.041	-3.214 to -2.869	Yes	****	<0.0001	A-F
			0.97541	0.43422	1.06151	2.23643	0.485325	0.496532				- - + vs. - + -	-0.6941	-0.7522 to -0.6360	Yes	****	<0.0001	B-C		0.994507	1.30356	2.77323	1.45631	3.78864	4.14177				- - + vs. - + -	-1.583	-1.756 to -1.410	Yes	****	<0.0001	B-C
												- - + vs. + + -	-1.799	-1.857 to -1.741	Yes	****	<0.0001	B-D											- - + vs. + + -	-0.4617	-0.6344 to -0.2890	Yes	****	<0.0001	B-D
												- - + vs. - + +	-0.09744	-0.1555 to -0.03934	Yes	***	0.0002	B-E											- - + vs. - + +	-2.782	-2.955 to -2.610	Yes	****	<0.0001	B-E
												- - + vs. + + +	-0.07991	-0.1380 to -0.02180	Yes	**	0.0029	B-F											- - + vs. + + +	-2.915	-3.088 to -2.742	Yes	****	<0.0001	B-F
												- + - vs. + + -	-1.105	-1.163 to -1.047	Yes	****	<0.0001	C-D											- + - vs. + + -	1.121	0.9486 to 1.294	Yes	****	<0.0001	C-D
												- + - vs. - + +	0.5967	0.5386 to 0.6548	Yes	****	<0.0001	C-E											- + - vs. - + +	-1.199	-1.372 to -1.027	Yes	****	<0.0001	C-E
												- + - vs. + + +	0.6142	0.5561 to 0.6723	Yes	****	<0.0001	C-F											- + - vs. + + +	-1.332	-1.505 to -1.159	Yes	****	<0.0001	C-F
												+ + - vs. - + +	1.702	1.644 to 1.760	Yes	****	<0.0001	D-E											+ + - vs. - + +	-2.321	-2.493 to -2.148	Yes	****	<0.0001	D-E
												+ + - vs. + + +	1.719	1.661 to 1.777	Yes	****	<0.0001	D-F											+ + - vs. + + +	-2.453	-2.626 to -2.280	Yes	****	<0.0001	D-F
												- + + vs. + + +	0.01753	-0.04057 to 0.07564	No	ns	0.9389	E-F											- + + vs. + + +	-0.1325	-0.3052 to 0.04024	No	ns	0.2127	E-F
			Figure 8.C p-LKB1/T-LKB1																	Figure 8.G BNP
			LQ-Ang II-CpC-	LQ-Ang II-CpC+	LQ-Ang II+CpC-	LQ+Ang II+CpC-	LQ-Ang II+CpC+	LQ+Ang II+CpC+				Tukey's multiple comparisons test	Mean Diff.	95.00% CI of diff.	Significant?	Summary	Adjusted P Value			LQ-Ang II-CpC-	LQ-Ang II-CpC+	LQ-Ang II+CpC-	LQ+Ang II+CpC-	LQ-Ang II+CpC+	LQ+Ang II+CpC+				Tukey's multiple comparisons test	Mean Diff.	95.00% CI of diff.	Significant?	Summary	Adjusted P Value
			1.04321	0.936743	0.80421	2.1697	0.911465	2.23542				- - - vs. - - +	0.1062	0.04320 to 0.1693	Yes	***	0.0002	A-B		1.12012	0.97015	2.46511	1.54511	3.65632	3.56763				- - - vs. - - +	0.045	-0.08084 to 0.1708	No	ns	0.8824	A-B
			1.05415	0.902561	0.83541	2.06526	0.904316	2.26143				- - - vs. - + -	0.2083	0.1452 to 0.2713	Yes	****	<0.0001	A-C		1.01211	0.96041	2.56312	1.43421	3.56532	3.55652				- - - vs. - + -	-1.505	-1.630 to -1.379	Yes	****	<0.0001	A-C
			1.07522	0.946255	0.85452	2.25643	0.874153	2.21414				- - - vs. + + -	-1.108	-1.171 to -1.045	Yes	****	<0.0001	A-D		1.03017	1.10153	2.56015	1.33421	3.65322	3.42425				- - - vs. + + -	-0.3694	-0.4952 to -0.2435	Yes	****	<0.0001	A-D
			0.98652	0.894321	0.79543	2.11434	0.944114	2.21553				- - - vs. - + +	0.1156	0.05255 to 0.1786	Yes	****	<0.0001	A-E		1.09185	0.99014	2.62035	1.44321	3.46525	3.43532				- - - vs. - + +	-2.535	-2.661 to -2.409	Yes	****	<0.0001	A-E
			0.98652	0.935451	0.83545	2.11043	0.934311	2.23053				- - - vs. + + +	-1.206	-1.269 to -1.142	Yes	****	<0.0001	A-F		1.05081	0.98018	2.65321	1.39542	3.67562	3.59525				- - - vs. + + +	-2.469	-2.595 to -2.343	Yes	****	<0.0001	A-F
			1.03563	0.928421	0.80654	2.11514	0.919314	2.25743				- - + vs. - + -	0.102	0.03898 to 0.1651	Yes	***	0.0004	B-C		0.99013	1.02087	2.45632	1.35411	3.48543	3.52656				- - + vs. - + -	-1.55	-1.675 to -1.424	Yes	****	<0.0001	B-C
												- - + vs. + + -	-1.215	-1.278 to -1.152	Yes	****	<0.0001	B-D											- - + vs. + + -	-0.4144	-0.5402 to -0.2885	Yes	****	<0.0001	B-D
												- - + vs. - + +	0.009346	-0.05370 to 0.07239	No	ns	0.9974	B-E											- - + vs. - + +	-2.58	-2.706 to -2.454	Yes	****	<0.0001	B-E
												- - + vs. + + +	-1.312	-1.375 to -1.249	Yes	****	<0.0001	B-F											- - + vs. + + +	-2.514	-2.640 to -2.388	Yes	****	<0.0001	B-F
												- + - vs. + + -	-1.317	-1.380 to -1.254	Yes	****	<0.0001	C-D											- + - vs. + + -	1.135	1.009 to 1.261	Yes	****	<0.0001	C-D
												- + - vs. - + +	-0.09269	-0.1557 to -0.02964	Yes	**	0.0013	C-E											- + - vs. - + +	-1.031	-1.156 to -0.9048	Yes	****	<0.0001	C-E
												- + - vs. + + +	-1.414	-1.477 to -1.351	Yes	****	<0.0001	C-F											- + - vs. + + +	-0.9647	-1.090 to -0.8388	Yes	****	<0.0001	C-F
												+ + - vs. - + +	1.224	1.161 to 1.287	Yes	****	<0.0001	D-E											+ + - vs. - + +	-2.166	-2.292 to -2.040	Yes	****	<0.0001	D-E
												+ + - vs. + + +	-0.0972	-0.1602 to -0.03415	Yes	***	0.0007	D-F											+ + - vs. + + +	-2.1	-2.226 to -1.974	Yes	****	<0.0001	D-F
												- + + vs. + + +	-1.321	-1.384 to -1.258	Yes	****	<0.0001	E-F											- + + vs. + + +	0.06594	-0.05990 to 0.1918	No	ns	0.6088	E-F
			Figure 8.E Cell surface area(um2)																	Figure 8.H β-MHC
			LQ-Ang II-CpC-	LQ-Ang II-CpC+	LQ-Ang II+CpC-	LQ+Ang II+CpC-	LQ-Ang II+CpC+	LQ+Ang II+CpC+				Tukey's multiple comparisons test	Mean Diff.	95.00% CI of diff.	Significant?	Summary	Adjusted P Value			LQ-Ang II-CpC-	LQ-Ang II-CpC+	LQ-Ang II+CpC-	LQ+Ang II+CpC-	LQ-Ang II+CpC+	LQ+Ang II+CpC+				Tukey's multiple comparisons test	Mean Diff.	95.00% CI of diff.	Significant?	Summary	Adjusted P Value
			1788	1667	3800	2809	4211	4118				- - - vs. - - +	71.33	-1.679 to 144.3	No	ns	0.0585	A-B		1.08347	1.14563	2.29425	1.54434	3.16641	3.22442				- - - vs. - - +	-0.07498	-0.2032 to 0.05324	No	ns	0.4938	A-B
			1811	1644	3804	2789	4214	4212				- - - vs. - + -	-2008	-2081 to -1935	Yes	****	<0.0001	A-C		1.05365	1.15233	2.39332	1.47443	3.12213	3.14423				- - - vs. - + -	-1.29	-1.418 to -1.162	Yes	****	<0.0001	A-C
			1800	1742	3812	2799	4235	4198				- - - vs. + + -	-1004	-1077 to -931.0	Yes	****	<0.0001	A-D		1.10668	1.13532	2.28353	1.60335	3.21123	3.11341				- - - vs. + + -	-0.5106	-0.6388 to -0.3824	Yes	****	<0.0001	A-D
			1803	1765	3809	2804	4251	4226				- - - vs. - + +	-2440	-2513 to -2367	Yes	****	<0.0001	A-E		0.985564	1.03421	2.19724	1.61224	3.31124	3.16226				- - - vs. - + +	-2.212	-2.340 to -2.083	Yes	****	<0.0001	A-E
			1698	1696	3805	2809	4217	4156				- - - vs. + + +	-2415	-2488 to -2342	Yes	****	<0.0001	A-F		0.984432	1.14632	2.28422	1.54431	3.25512	3.23411				- - - vs. + + +	-2.141	-2.269 to -2.013	Yes	****	<0.0001	A-F
			1797	1755	3717	2711	4209	4276				- - + vs. - + -	-2080	-2153 to -2007	Yes	****	<0.0001	B-C		0.974562	1.02442	2.47522	1.47335	3.39221	3.15561				- - + vs. - + -	-1.215	-1.343 to -1.087	Yes	****	<0.0001	B-C
												- - + vs. + + -	-1075	-1148 to -1002	Yes	****	<0.0001	B-D											- - + vs. + + -	-0.4356	-0.5639 to -0.3074	Yes	****	<0.0001	B-D
												- - + vs. - + +	-2511	-2584 to -2438	Yes	****	<0.0001	B-E											- - + vs. - + +	-2.137	-2.265 to -2.008	Yes	****	<0.0001	B-E
												- - + vs. + + +	-2486	-2559 to -2413	Yes	****	<0.0001	B-F											- - + vs. + + +	-2.066	-2.194 to -1.938	Yes	****	<0.0001	B-F
												- + - vs. + + -	1004	931.3 to 1077	Yes	****	<0.0001	C-D											- + - vs. + + -	0.7793	0.6511 to 0.9075	Yes	****	<0.0001	C-D
												- + - vs. - + +	-431.7	-504.7 to -358.7	Yes	****	<0.0001	C-E											- + - vs. - + +	-0.9218	-1.050 to -0.7935	Yes	****	<0.0001	C-E
												- + - vs. + + +	-406.5	-479.5 to -333.5	Yes	****	<0.0001	C-F											- + - vs. + + +	-0.851	-0.9793 to -0.7228	Yes	****	<0.0001	C-F
												+ + - vs. - + +	-1436	-1509 to -1363	Yes	****	<0.0001	D-E											+ + - vs. - + +	-1.701	-1.829 to -1.573	Yes	****	<0.0001	D-E
												+ + - vs. + + +	-1411	-1484 to -1338	Yes	****	<0.0001	D-F											+ + - vs. + + +	-1.63	-1.759 to -1.502	Yes	****	<0.0001	D-F
												- + + vs. + + +	25.17	-47.85 to 98.18	No	ns	0.8974	E-F											- + + vs. + + +	0.07072	-0.05750 to 0.1989	No	ns	0.5563	E-F

## Sheet: Figure 9
			Figure 9.A cAMP level																	Figure 9.H ANP
			Ang II-LQ-	Ang II-LQ+	Ang II+LQ-	Ang II+LQ+				Tukey's multiple comparisons test	Mean Diff.	95.00% CI of diff.	Significant?	Summary	Adjusted P Value					LQ-Ang II-H89-	LQ-Ang II-H89+	LQ-Ang II+H89-	LQ+Ang II+H89-	LQ-Ang II+H89+	LQ+Ang II+H89+				Tukey's multiple comparisons test	Mean Diff.	95.00% CI of diff.	Significant?	Summary	Adjusted P Value
			1.12	2.01	0.87	2.12				PBS+Veh vs. PBS+LQ40	-0.9383	-1.028 to -0.8484	Yes	****	<0.0001	A-B				0.995564	0.924236	2.67455	1.65466	4.02343	3.86866				- - - vs. - - +	0.09547	-0.05574 to 0.2467	No	ns	0.41	A-B
			1.08	2.06	0.77	2.21				PBS+Veh vs. Ang II+Veh	0.2867	0.1968 to 0.3766	Yes	****	<0.0001	A-C				0.954432	0.904562	2.75234	1.53526	4.03654	3.85141				- - - vs. - + -	-1.708	-1.859 to -1.557	Yes	****	<0.0001	A-C
			1.11	2.07	0.89	2.32				PBS+Veh vs. Ang II+LQ40	-1.09	-1.180 to -1.000	Yes	****	<0.0001	A-D				0.964345	0.885266	2.74532	1.54422	4.04568	3.96526				- - - vs. + + -	-0.5606	-0.7118 to -0.4094	Yes	****	<0.0001	A-D
			1.09	2.08	0.86	2.12				PBS+LQ40 vs. Ang II+Veh	1.225	1.135 to 1.315	Yes	****	<0.0001	B-C				1.05626	0.916744	2.64233	1.65356	3.89693	3.96527				- - - vs. - + +	-2.916	-3.067 to -2.764	Yes	****	<0.0001	A-E
			1.08	1.99	0.78	2.15				PBS+LQ40 vs. Ang II+LQ40	-0.1517	-0.2416 to -0.06175	Yes	***	0.0007	B-D				1.10463	0.89577	2.86443	1.56526	3.86654	3.76112				- - - vs. + + +	-2.885	-3.036 to -2.734	Yes	****	<0.0001	A-F
			1.13	2.03	0.72	2.23				Ang II+Veh vs. Ang II+LQ40	-1.377	-1.467 to -1.287	Yes	****	<0.0001	C-D				0.979452	0.95526	2.62357	1.46526	3.67886	3.95177				- - + vs. - + -	-1.803	-1.955 to -1.652	Yes	****	<0.0001	B-C
																													- - + vs. + + -	-0.6561	-0.8073 to -0.5048	Yes	****	<0.0001	B-D
			Figure 9.B PKA activity																										- - + vs. - + +	-3.011	-3.162 to -2.860	Yes	****	<0.0001	B-E
			Sham+Veh	Sham+LQ	AB+Veh	AB+LQ				Tukey's multiple comparisons test	Mean Diff.	95.00% CI of diff.	Significant?	Summary	Adjusted P Value														- - + vs. + + +	-2.98	-3.131 to -2.829	Yes	****	<0.0001	B-F
			1.01	2.87	0.68	3.12				PBS+Veh vs. PBS+LQ40	-1.773	-1.850 to -1.697	Yes	****	<0.0001	A-B													- + - vs. + + -	1.147	0.9962 to 1.299	Yes	****	<0.0001	C-D
			1.03	2.78	0.79	3.11				PBS+Veh vs. Ang II+Veh	0.2383	0.1617 to 0.3149	Yes	****	<0.0001	A-C													- + - vs. - + +	-1.208	-1.359 to -1.056	Yes	****	<0.0001	C-E
			1.05	2.81	0.85	3.08				PBS+Veh vs. Ang II+LQ40	-2.097	-2.173 to -2.020	Yes	****	<0.0001	A-D													- + - vs. + + +	-1.177	-1.328 to -1.026	Yes	****	<0.0001	C-F
			1.04	2.79	0.83	3.14				PBS+LQ40 vs. Ang II+Veh	2.012	1.935 to 2.088	Yes	****	<0.0001	B-C													+ + - vs. - + +	-2.355	-2.506 to -2.204	Yes	****	<0.0001	D-E
			0.99	2.81	0.82	3.21				PBS+LQ40 vs. Ang II+LQ40	-0.3233	-0.3999 to -0.2467	Yes	****	<0.0001	B-D													+ + - vs. + + +	-2.324	-2.475 to -2.173	Yes	****	<0.0001	D-F
			1.12	2.82	0.84	3.16				Ang II+Veh vs. Ang II+LQ40	-2.335	-2.412 to -2.258	Yes	****	<0.0001	C-D													- + + vs. + + +	0.03075	-0.1205 to 0.1820	No	ns	0.9888	E-F
																				Figure 9.I BNP
			Figure 9.D p-LKB1/T-LKB1																	LQ-Ang II-H89-	LQ-Ang II-H89+	LQ-Ang II+H89-	LQ+Ang II+H89-	LQ-Ang II+H89+	LQ+Ang II+H89+				Tukey's multiple comparisons test	Mean Diff.	95.00% CI of diff.	Significant?	Summary	Adjusted P Value
			LQ-Ang II-H89-	LQ-Ang II-H89+	LQ-Ang II+H89-	LQ+Ang II+H89-	LQ-Ang II+H89+	LQ+Ang II+H89+				Tukey's multiple comparisons test	Mean Diff.	95.00% CI of diff.	Significant?	Summary	Adjusted P Value			0.960142	1.01042	2.56538	1.52359	3.78738	3.68879				- - - vs. - - +	-0.035	-0.1320 to 0.06196	No	ns	0.8783	A-B
			1.05151	0.994807	0.998057	2.34656	1.33317	1.29432				- - - vs. - - +	0.01404	-0.06158 to 0.08966	No	ns	0.9926	A-B		0.980242	1.02014	2.63588	1.45738	3.68739	3.59838				- - - vs. - + -	-1.573	-1.670 to -1.476	Yes	****	<0.0001	A-C
			1.04543	0.986166	0.985436	2.35436	1.34417	1.31533				- - - vs. - + -	0.01436	-0.06126 to 0.08999	No	ns	0.9918	A-C		0.990132	0.980147	2.4763	1.49773	3.78483	3.70654				- - - vs. + + -	-0.4859	-0.5828 to -0.3889	Yes	****	<0.0001	A-D
			1.08536	0.975361	0.964277	2.27638	1.32533	1.31583				- - - vs. + + -	-1.335	-1.411 to -1.260	Yes	****	<0.0001	A-D		0.950232	0.990143	2.57377	1.51647	3.86737	3.68826				- - - vs. - + +	-2.775	-2.872 to -2.678	Yes	****	<0.0001	A-E
			0.98542	1.03561	1.04322	2.37756	1.37824	1.25677				- - - vs. - + +	-0.3341	-0.4097 to -0.2584	Yes	****	<0.0001	A-E		0.970242	1.04028	2.57827	1.40648	3.67384	3.61653				- - - vs. + + +	-2.7	-2.797 to -2.603	Yes	****	<0.0001	A-F
			0.96532	1.05515	0.975415	2.40789	1.40714	1.34796				- - - vs. + + +	-0.2719	-0.3475 to -0.1963	Yes	****	<0.0001	A-F		1.01012	1.03063	2.46737	1.37359	3.70734	3.76277				- - + vs. - + -	-1.538	-1.635 to -1.441	Yes	****	<0.0001	B-C
			1.03568	1.03739	1.11613	2.41813	1.38499	1.26994				- - + vs. - + -	0.0003272	-0.07529 to 0.07595	No	ns	>0.9999	B-C											- - + vs. + + -	-0.4509	-0.5478 to -0.3539	Yes	****	<0.0001	B-D
												- - + vs. + + -	-1.349	-1.425 to -1.274	Yes	****	<0.0001	B-D											- - + vs. - + +	-2.74	-2.837 to -2.643	Yes	****	<0.0001	B-E
												- - + vs. - + +	-0.3481	-0.4237 to -0.2725	Yes	****	<0.0001	B-E											- - + vs. + + +	-2.665	-2.762 to -2.568	Yes	****	<0.0001	B-F
												- - + vs. + + +	-0.2859	-0.3616 to -0.2103	Yes	****	<0.0001	B-F											- + - vs. + + -	1.087	0.9900 to 1.184	Yes	****	<0.0001	C-D
												- + - vs. + + -	-1.35	-1.425 to -1.274	Yes	****	<0.0001	C-D											- + - vs. - + +	-1.202	-1.299 to -1.105	Yes	****	<0.0001	C-E
												- + - vs. - + +	-0.3484	-0.4240 to -0.2728	Yes	****	<0.0001	C-E											- + - vs. + + +	-1.127	-1.224 to -1.030	Yes	****	<0.0001	C-F
												- + - vs. + + +	-0.2863	-0.3619 to -0.2107	Yes	****	<0.0001	C-F											+ + - vs. - + +	-2.289	-2.386 to -2.192	Yes	****	<0.0001	D-E
												+ + - vs. - + +	1.001	0.9257 to 1.077	Yes	****	<0.0001	D-E											+ + - vs. + + +	-2.214	-2.311 to -2.117	Yes	****	<0.0001	D-F
												+ + - vs. + + +	1.063	0.9878 to 1.139	Yes	****	<0.0001	D-F											- + + vs. + + +	0.07448	-0.02248 to 0.1714	No	ns	0.2114	E-F
												- + + vs. + + +	0.06215	-0.01347 to 0.1378	No	ns	0.1563	E-F		Figure 9.J β-MHC
			Figure 9.E p-AMPKα2/T-AMPKα2																	LQ-Ang II-H89-	LQ-Ang II-H89+	LQ-Ang II+H89-	LQ+Ang II+H89-	LQ-Ang II+H89+	LQ+Ang II+H89+				Tukey's multiple comparisons test	Mean Diff.	95.00% CI of diff.	Significant?	Summary	Adjusted P Value
			LQ-Ang II-H89-	LQ-Ang II-H89+	LQ-Ang II+H89-	LQ+Ang II+H89-	LQ-Ang II+H89+	LQ+Ang II+H89+				Tukey's multiple comparisons test	Mean Diff.	95.00% CI of diff.	Significant?	Summary	Adjusted P Value			1.08347	0.967537	2.39425	1.64434	3.43266	3.37638				- - - vs. - - +	0.07033	-0.04352 to 0.1842	No	ns	0.4339	A-B
			0.98553	0.972397	1.53833	1.75766	0.752779	0.85416				- - - vs. - - +	0.01555	-0.03870 to 0.06981	No	ns	0.9503	A-B		1.05365	0.895646	2.29332	1.57444	3.25363	3.28654				- - - vs. - + -	-1.343	-1.457 to -1.230	Yes	****	<0.0001	A-C
			0.973532	0.98565	1.54564	1.77567	0.75464	0.81646				- - - vs. - + -	-0.5092	-0.5634 to -0.4549	Yes	****	<0.0001	A-C		1.01667	0.916564	2.43835	1.60335	3.25427	3.17644				- - - vs. + + -	-0.6006	-0.7145 to -0.4868	Yes	****	<0.0001	A-D
			0.997843	0.97657	1.55646	1.69465	0.74646	0.79254				- - - vs. + + -	-0.7269	-0.7811 to -0.6726	Yes	****	<0.0001	A-D		0.975564	0.936738	2.26436	1.51224	3.44356	3.33267				- - - vs. - + +	-2.321	-2.435 to -2.207	Yes	****	<0.0001	A-E
			1.05466	1.03675	1.48564	1.73574	0.80462	0.86353				- - - vs. - + +	0.2423	0.1881 to 0.2966	Yes	****	<0.0001	A-E		0.964432	0.974627	2.39655	1.64431	3.35477	3.22467				- - - vs. + + +	-2.264	-2.378 to -2.150	Yes	****	<0.0001	A-F
			1.03675	1.04687	1.52568	1.72478	0.813546	0.815758				- - - vs. + + +	0.1895	0.1353 to 0.2438	Yes	****	<0.0001	A-F		0.984562	0.96524	2.35221	1.70335	3.26531	3.26573				- - + vs. - + -	-1.414	-1.528 to -1.300	Yes	****	<0.0001	B-C
			1.06254	0.999301	1.51414	1.78363	0.784801	0.831256				- - + vs. - + -	-0.5247	-0.5790 to -0.4705	Yes	****	<0.0001	B-C											- - + vs. + + -	-0.6709	-0.7848 to -0.5571	Yes	****	<0.0001	B-D
												- - + vs. + + -	-0.7424	-0.7967 to -0.6882	Yes	****	<0.0001	B-D											- - + vs. - + +	-2.391	-2.505 to -2.277	Yes	****	<0.0001	B-E
												- - + vs. - + +	0.2268	0.1725 to 0.2810	Yes	****	<0.0001	B-E											- - + vs. + + +	-2.334	-2.448 to -2.220	Yes	****	<0.0001	B-F
												- - + vs. + + +	0.174	0.1197 to 0.2282	Yes	****	<0.0001	B-F											- + - vs. + + -	0.7428	0.6290 to 0.8567	Yes	****	<0.0001	C-D
												- + - vs. + + -	-0.2177	-0.2720 to -0.1635	Yes	****	<0.0001	C-D											- + - vs. - + +	-0.9775	-1.091 to -0.8637	Yes	****	<0.0001	C-E
												- + - vs. - + +	0.7515	0.6972 to 0.8058	Yes	****	<0.0001	C-E											- + - vs. + + +	-0.9206	-1.034 to -0.8067	Yes	****	<0.0001	C-F
												- + - vs. + + +	0.6987	0.6444 to 0.7530	Yes	****	<0.0001	C-F											+ + - vs. - + +	-1.72	-1.834 to -1.607	Yes	****	<0.0001	D-E
												+ + - vs. - + +	0.9692	0.9150 to 1.023	Yes	****	<0.0001	D-E											+ + - vs. + + +	-1.663	-1.777 to -1.550	Yes	****	<0.0001	D-F
												+ + - vs. + + +	0.9164	0.8621 to 0.9707	Yes	****	<0.0001	D-F											- + + vs. + + +	0.05696	-0.05689 to 0.1708	No	ns	0.6535	E-F
												- + + vs. + + +	-0.05281	-0.1071 to 0.001447	No	ns	0.06	E-F

## Sheet: Figure S1
Maximum Pressure (mmHg)
Sham+Veh	Sham+LQ	AB+Veh	AB+LQ				Tukey's multiple comparisons test	Mean Diff.	95.00% CI of diff.	Significant?	Summary	Adjusted P Value
116.6	124.8	183.1	179.9				Veh vs. LQ	-0.6455	-18.90 to 17.61	No	ns	0.9997	A-B
129.6	122.4	206	179.9				Veh vs. Veh	-49.53	-64.65 to -34.42	Yes	****	<0.0001	A-C
128.1	124.3	158.8	163.6				Veh vs. LQ	-51.57	-67.69 to -35.44	Yes	****	<0.0001	A-D
116.6	124.8	183.1	148.2				LQ vs. Veh	-48.89	-65.07 to -32.71	Yes	****	<0.0001	B-C
129.6	122.4	206	146.6				LQ vs. LQ	-50.92	-68.04 to -33.80	Yes	****	<0.0001	B-D
128.1	124.3	158.8	203.9				Veh vs. LQ	-2.034	-15.76 to 11.69	No	ns	0.9791	C-D
134.2	134.4	147	173.6
116.3	133.4	159.3	162.9
134	125	175.4	168.8
125.1		162.3	182.5
122.9		159.4	173.8
		156.8	195.6
		185.4	193
		178.4	197.7
		195.1	186.8
End-systolic Pressure (mmHg)
Sham+Veh	Sham+LQ	AB+Veh	AB+LQ				Tukey's multiple comparisons test	Mean Diff.	95.00% CI of diff.	Significant?	Summary	Adjusted P Value
109.6	107.6	156.7	170.9				Veh vs. LQ	-2.613	-26.80 to 21.58	No	ns	0.9915	A-B
111.2	105.9	204.3	166.9				Veh vs. Veh	-50.13	-69.16 to -31.10	Yes	****	<0.0001	A-C
112.8	110	151.6	152				Veh vs. LQ	-57.08	-76.69 to -37.47	Yes	****	<0.0001	A-D
120.1	119.7	137.3	147.1				LQ vs. Veh	-47.52	-68.63 to -26.40	Yes	****	<0.0001	B-C
111.2	131.2	150.4	143.5				LQ vs. LQ	-54.47	-76.10 to -32.83	Yes	****	<0.0001	B-D
116.8	115	172.3	189.5				Veh vs. LQ	-6.95	-22.61 to 8.708	No	ns	0.6387	C-D
111.1		154.2	169.3
105.5		141.5	141.5
		149.9	165.4
		169.1	179.6
		170.5	166.5
		172.9	186.3
		192.1	189.4
		166.5	194.2
		135	178.4

[truncated: 1 more sheets: Figure S2]
