# Supplementary material for: Liquiritin Attenuates Pathological Cardiac Hypertrophy by Activating the PKA/LKB1/AMPK Pathway
Source: Front Pharmacol. 2022 May 3;13:870699. doi: 10.3389/fphar.2022.870699 (PMC9110825; doi:10.3389/fphar.2022.870699)
Supplement: Supplementary file 2 [file DataSheet2.ZIP]

Archive with 2 entries (2 files):
- Supplementary Figures/supplementary Figure S1.tif
- Supplementary Figures/supplementary Figure S2.tif
